# Supplementary material for: Epidemiological monitoring survey to assess the impact of mass drug administration with triple-drug regimen in lymphatic filariasis elimination programme in an endemic district in Southern India
Source: PLoS Negl Trop Dis. 2025 Aug 1;19(8):e0013368. doi: 10.1371/journal.pntd.0013368 (PMC12316305; doi:10.1371/journal.pntd.0013368)
Supplement: S1 Table — (XLSX) [file pntd.0013368.s001.xlsx]

## Sheet: Sheet1
	S1 Table. Age & gender distribution of CFA positives in the four sentinel sites in Bidar (n=1227)
	Age class	#Screened	#CFA+ves (%)	#Male screened	CFA+ve Male (%)	#Female screened	CFA+ve Female (%)
	20-29	308	49 (15.9)	139	24 (17.3)	25	169 (14.8)
	30-39	247	65 (26.3)	94	34 (36.2)	31	153 (20.3)
	40-49	200	53 (26.5)	70	20 (28.6)	33	130 (25.4)
	50-59	172	44 (25.6)	62	21 (33.9)	23	110 (20.9)
	60 & above	300	99 (33.0)	121	50 (41.3)	49	179 (27.4)
	Total	1227	310 (25.3)	486	149 (30.7)	161	741 (21.7)
