# Supplementary material for: Epidemiological monitoring survey to assess the impact of mass drug administration with triple-drug regimen in lymphatic filariasis elimination programme in an endemic district in Southern India
Source: PLoS Negl Trop Dis. 2025 Aug 1;19(8):e0013368. doi: 10.1371/journal.pntd.0013368 (PMC12316305; doi:10.1371/journal.pntd.0013368)
Supplement: S2 Table — (XLSX) [file pntd.0013368.s002.xlsx]

## Sheet: Sheet1
	S2 Table. Age & gender distribution of Mf positives in the four sentinel sites in Bidar (n=1205)
	Age class	#Screened	#Mf+ves (%)	#Male screened	CFA+ve Male (%)	#Female screened	CFA+ve Female (%)
	20-29	305	8 (2.6)	138	5 (3.6)	167	3 (1.8)
	30-39	242	11 (4.5)	90	9 (10.0)	152	2 (1.3)
	40-49	199	13 (6.5)	70	8 (11.4)	129	5 (3.9)
	50-59	165	7 (4.2)	58	5 (8.6)	107	2 (1.9)
	60 & above	294	29 (9.9)	115	13 (11.3)	179	16 (8.9)
	Total	1205	68 (5.6)	471	40 (8.5)	734	28 (3.8)
